# Supplementary material for: Integration of molecular cytogenetics, dated molecular phylogeny, and model-based predictions to understand the extreme chromosome reorganization in the Neotropical genus Tonatia (Chiroptera: Phyllostomidae)
Source: BMC Evol Biol. 2015 Oct 6;15:220. doi: 10.1186/s12862-015-0494-y (PMC4594642; doi:10.1186/s12862-015-0494-y)
Supplement: Additional file 5: Table S6. — Long term effective population size (Ne) estimations using Lande (1979) model and the calculated rates of chromosomal rearrangement for TSA and ACU. (XLSX 140 kb) [file 12862_2015_494_MOESM5_ESM.xlsx]

## Sheet: Tonatia
				Tonatia	Ne = - (1/s)(ln(R/u) – 1)
																				Ne s=0.1				Ne s=0.3				Ne s=0.5				Ne * s (0.1)				Ne * s (0.3)				Ne * s (0.5)
Fixed rearr (f)	Time (m)	Time (m) low	Time (m) upp	f/m = 6.26	f/m low = 11.22	f/m upp = 4.34	Gen length years (g)	g/my	R	R low	R upp	s = 0.1	s = 0.3	s = 0.5	u	R/u	R/u lower	R/u upper		Ne	Ne lower	Ne upper		Ne	Ne lower	Ne upper		Ne	Ne lower	Ne upper			lower	upper			lower	upper			lower	upper
39	6.2324	3.4762	8.9886	6.26	11.22	4.34	5.656	176678	3.54316e-05	6.35052e-05	2.45644e-05	0.1	0.3	0.5	0.001	0.0354316	0.0635052	0.0245644		43.4015	37.5663	47.0646		14.4672	12.5221	15.6882		8.6803	7.51327	9.41291		4.34015	3.75663	4.70646		4.34015	3.75663	4.70646		4.34015	3.75663	4.70646
				6.26	11.22	4.34	5.656	176678	3.54316e-05	6.35052e-05	2.45644e-05	0.1	0.3	0.5	0.0011	0.0322105	0.057732	0.0223313		44.3546	38.5194	48.0177		14.7849	12.8398	16.0059		8.87092	7.70389	9.60353		4.43546	3.85194	4.80177		4.43546	3.85194	4.80177		4.43546	3.85194	4.80177
				6.26	11.22	4.34	5.656	176678	3.54316e-05	6.35052e-05	2.45644e-05	0.1	0.3	0.5	0.0012	0.0295263	0.052921	0.0204703		45.2247	39.3896	48.8878		15.0749	13.1299	16.2959		9.04495	7.87791	9.77756		4.52247	3.93896	4.88878		4.52247	3.93896	4.88878		4.52247	3.93896	4.88878
				6.26	11.22	4.34	5.656	176678	3.54316e-05	6.35052e-05	2.45644e-05	0.1	0.3	0.5	0.0013	0.0272551	0.0488502	0.0188957		46.0252	40.19	49.6882		15.3417	13.3967	16.5627		9.20503	8.038	9.93764		4.60252	4.019	4.96882		4.60252	4.019	4.96882		4.60252	4.019	4.96882
				6.26	11.22	4.34	5.656	176678	3.54316e-05	6.35052e-05	2.45644e-05	0.1	0.3	0.5	0.0014	0.0253083	0.0453609	0.017546		46.7662	40.9311	50.4293		15.5887	13.6437	16.8098		9.35325	8.18621	10.0859		4.67662	4.09311	5.04293		4.67662	4.09311	5.04293		4.67662	4.09311	5.04293
				6.26	11.22	4.34	5.656	176678	3.54316e-05	6.35052e-05	2.45644e-05	0.1	0.3	0.5	0.0015	0.0236211	0.0423368	0.0163763		47.4562	41.621	51.1192		15.8187	13.8737	17.0397		9.49123	8.3242	10.2238		4.74562	4.1621	5.11192		4.74562	4.1621	5.11192		4.74562	4.1621	5.11192
				6.26	11.22	4.34	5.656	176678	3.54316e-05	6.35052e-05	2.45644e-05	0.1	0.3	0.5	0.0016	0.0221448	0.0396908	0.0153528		48.1015	42.2664	51.7646		16.0338	14.0888	17.2549		9.62031	8.45327	10.3529		4.81015	4.22664	5.17646		4.81015	4.22664	5.17646		4.81015	4.22664	5.17646
				6.26	11.22	4.34	5.656	176678	3.54316e-05	6.35052e-05	2.45644e-05	0.1	0.3	0.5	0.0017	0.0208421	0.037356	0.0144496		48.7078	42.8726	52.3709		16.2359	14.2909	17.457		9.74156	8.57452	10.4742		4.87078	4.28726	5.23709		4.87078	4.28726	5.23709		4.87078	4.28726	5.23709
				6.26	11.22	4.34	5.656	176678	3.54316e-05	6.35052e-05	2.45644e-05	0.1	0.3	0.5	0.0018	0.0196842	0.0352807	0.0136469		49.2794	43.4442	52.9424		16.4265	14.4814	17.6475		9.85588	8.68884	10.5885		4.92794	4.34442	5.29424		4.92794	4.34442	5.29424		4.92794	4.34442	5.29424
				6.26	11.22	4.34	5.656	176678	3.54316e-05	6.35052e-05	2.45644e-05	0.1	0.3	0.5	0.0019	0.0186482	0.0334238	0.0129286		49.8201	43.9849	53.4831		16.6067	14.6616	17.8277		9.96401	8.79697	10.6966		4.98201	4.39849	5.34831		4.98201	4.39849	5.34831		4.98201	4.39849	5.34831
				6.26	11.22	4.34	5.656	176678	3.54316e-05	6.35052e-05	2.45644e-05	0.1	0.3	0.5	0.002	0.0177158	0.0317526	0.0122822		50.333	44.4978	53.996		16.7777	14.8326	17.9987		10.0666	8.89956	10.7992		5.0333	4.44978	5.3996		5.0333	4.44978	5.3996		5.0333	4.44978	5.3996
				6.26	11.22	4.34	5.656	176678	3.54316e-05	6.35052e-05	2.45644e-05	0.1	0.3	0.5	0.0021	0.0168722	0.0302406	0.0116973		50.8209	44.9857	54.4839		16.9403	14.9952	18.1613		10.1642	8.99714	10.8968		5.08209	4.49857	5.44839		5.08209	4.49857	5.44839		5.08209	4.49857	5.44839
				6.26	11.22	4.34	5.656	176678	3.54316e-05	6.35052e-05	2.45644e-05	0.1	0.3	0.5	0.0022	0.0161053	0.028866	0.0111656		51.2861	45.4509	54.9491		17.0954	15.1503	18.3164		10.2572	9.09018	10.9898		5.12861	4.54509	5.49491		5.12861	4.54509	5.49491		5.12861	4.54509	5.49491
				6.26	11.22	4.34	5.656	176678	3.54316e-05	6.35052e-05	2.45644e-05	0.1	0.3	0.5	0.0023	0.015405	0.027611	0.0106802		51.7306	45.8954	55.3937		17.2435	15.2985	18.4646		10.3461	9.17909	11.0787		5.17306	4.58954	5.53937		5.17306	4.58954	5.53937		5.17306	4.58954	5.53937
				6.26	11.22	4.34	5.656	176678	3.54316e-05	6.35052e-05	2.45644e-05	0.1	0.3	0.5	0.0024	0.0147632	0.0264605	0.0102352		52.1562	46.321	55.8193		17.3854	15.4403	18.6064		10.4312	9.2642	11.1639		5.21562	4.6321	5.58193		5.21562	4.6321	5.58193		5.21562	4.6321	5.58193
				6.26	11.22	4.34	5.656	176678	3.54316e-05	6.35052e-05	2.45644e-05	0.1	0.3	0.5	0.0025	0.0141726	0.0254021	0.00982576		52.5644	46.7292	56.2275		17.5215	15.5764	18.7425		10.5129	9.34585	11.2455		5.25644	4.67292	5.62275		5.25644	4.67292	5.62275		5.25644	4.67292	5.62275
				6.26	11.22	4.34	5.656	176678	3.54316e-05	6.35052e-05	2.45644e-05	0.1	0.3	0.5	0.0026	0.0136275	0.0244251	0.00944785		52.9566	47.1214	56.6197		17.6522	15.7071	18.8732		10.5913	9.42429	11.3239		5.29566	4.71214	5.66197		5.29566	4.71214	5.66197		5.29566	4.71214	5.66197
				6.26	11.22	4.34	5.656	176678	3.54316e-05	6.35052e-05	2.45644e-05	0.1	0.3	0.5	0.0027	0.0131228	0.0235204	0.00909793		53.334	47.4989	56.9971		17.778	15.833	18.999		10.6668	9.49977	11.3994		5.3334	4.74989	5.69971		5.3334	4.74989	5.69971		5.3334	4.74989	5.69971
				6.26	11.22	4.34	5.656	176678	3.54316e-05	6.35052e-05	2.45644e-05	0.1	0.3	0.5	0.0028	0.0126541	0.0226804	0.008773		53.6977	47.8625	57.3608		17.8992	15.9542	19.1203		10.7395	9.57251	11.4722		5.36977	4.78625	5.73608		5.36977	4.78625	5.73608		5.36977	4.78625	5.73608
				6.26	11.22	4.34	5.656	176678	3.54316e-05	6.35052e-05	2.45644e-05	0.1	0.3	0.5	0.0029	0.0122178	0.0218983	0.00847048		54.0486	48.2134	57.7117		18.0162	16.0711	19.2372		10.8097	9.64269	11.5423		5.40486	4.82134	5.77117		5.40486	4.82134	5.77117		5.40486	4.82134	5.77117
				6.26	11.22	4.34	5.656	176678	3.54316e-05	6.35052e-05	2.45644e-05	0.1	0.3	0.5	0.003	0.0118105	0.0211684	0.00818813		54.3876	48.5525	58.0507		18.1292	16.1842	19.3502		10.8775	9.71049	11.6101		5.43876	4.85525	5.80507		5.43876	4.85525	5.80507		5.43876	4.85525	5.80507
				6.26	11.22	4.34	5.656	176678	3.54316e-05	6.35052e-05	2.45644e-05	0.1	0.3	0.5	0.0031	0.0114295	0.0204855	0.007924		54.7155	48.8804	58.3786		18.2385	16.2935	19.4595		10.9431	9.77607	11.6757		5.47155	4.88804	5.83786		5.47155	4.88804	5.83786		5.47155	4.88804	5.83786
				6.26	11.22	4.34	5.656	176678	3.54316e-05	6.35052e-05	2.45644e-05	0.1	0.3	0.5	0.0032	0.0110724	0.0198454	0.00767638		55.033	49.1978	58.6961		18.3443	16.3993	19.5654		11.0066	9.83957	11.7392		5.5033	4.91978	5.86961		5.5033	4.91978	5.86961		5.5033	4.91978	5.86961
				6.26	11.22	4.34	5.656	176678	3.54316e-05	6.35052e-05	2.45644e-05	0.1	0.3	0.5	0.0033	0.0107368	0.019244	0.00744376		55.3407	49.5056	59.0038		18.4469	16.5019	19.6679		11.0681	9.90111	11.8008		5.53407	4.95056	5.90038		5.53407	4.95056	5.90038		5.53407	4.95056	5.90038
				6.26	11.22	4.34	5.656	176678	3.54316e-05	6.35052e-05	2.45644e-05	0.1	0.3	0.5	0.0034	0.0104211	0.018678	0.00722482		55.6393	49.8041	59.3023		18.5464	16.6014	19.7674		11.1279	9.96082	11.8605		5.56393	4.98041	5.93023		5.56393	4.98041	5.93023		5.56393	4.98041	5.93023
				6.26	11.22	4.34	5.656	176678	3.54316e-05	6.35052e-05	2.45644e-05	0.1	0.3	0.5	0.0035	0.0101233	0.0181443	0.0070184		55.9291	50.094	59.5922		18.643	16.698	19.8641		11.1858	10.0188	11.9184		5.59291	5.0094	5.95922		5.59291	5.0094	5.95922		5.59291	5.0094	5.95922
				6.26	11.22	4.34	5.656	176678	3.54316e-05	6.35052e-05	2.45644e-05	0.1	0.3	0.5	0.0036	0.00984211	0.0176403	0.00682344		56.2109	50.3757	59.8739		18.737	16.7919	19.958		11.2422	10.0751	11.9748		5.62109	5.03757	5.98739		5.62109	5.03757	5.98739		5.62109	5.03757	5.98739
				6.26	11.22	4.34	5.656	176678	3.54316e-05	6.35052e-05	2.45644e-05	0.1	0.3	0.5	0.0037	0.00957611	0.0171636	0.00663903		56.4848	50.6497	60.1479		18.8283	16.8832	20.0493		11.297	10.1299	12.0296		5.64848	5.06497	6.01479		5.64848	5.06497	6.01479		5.64848	5.06497	6.01479
				6.26	11.22	4.34	5.656	176678	3.54316e-05	6.35052e-05	2.45644e-05	0.1	0.3	0.5	0.0038	0.00932411	0.0167119	0.00646432		56.7515	50.9163	60.4146		18.9172	16.9721	20.1382		11.3503	10.1833	12.0829		5.67515	5.09163	6.04146		5.67515	5.09163	6.04146		5.67515	5.09163	6.04146
				6.26	11.22	4.34	5.656	176678	3.54316e-05	6.35052e-05	2.45644e-05	0.1	0.3	0.5	0.0039	0.00908503	0.0162834	0.00629856		57.0113	51.1761	60.6743		19.0038	17.0587	20.2248		11.4023	10.2352	12.1349		5.70113	5.11761	6.06743		5.70113	5.11761	6.06743		5.70113	5.11761	6.06743
				6.26	11.22	4.34	5.656	176678	3.54316e-05	6.35052e-05	2.45644e-05	0.1	0.3	0.5	0.004	0.0088579	0.0158763	0.0061411		57.2645	51.4293	60.9275		19.0882	17.1431	20.3092		11.4529	10.2859	12.1855		5.72645	5.14293	6.09275		5.72645	5.14293	6.09275		5.72645	5.14293	6.09275
				6.26	11.22	4.34	5.656	176678	3.54316e-05	6.35052e-05	2.45644e-05	0.1	0.3	0.5	0.0041	0.00864185	0.0154891	0.00599132		57.5114	51.6762	61.1744		19.1705	17.2254	20.3915		11.5023	10.3352	12.2349		5.75114	5.16762	6.11744		5.75114	5.16762	6.11744		5.75114	5.16762	6.11744
				6.26	11.22	4.34	5.656	176678	3.54316e-05	6.35052e-05	2.45644e-05	0.1	0.3	0.5	0.0042	0.0084361	0.0151203	0.00584867		57.7524	51.9172	61.4154		19.2508	17.3057	20.4718		11.5505	10.3834	12.2831		5.77524	5.19172	6.14154		5.77524	5.19172	6.14154		5.77524	5.19172	6.14154
				6.26	11.22	4.34	5.656	176678	3.54316e-05	6.35052e-05	2.45644e-05	0.1	0.3	0.5	0.0043	0.00823991	0.0147687	0.00571265		57.9877	52.1525	61.6507		19.3292	17.3842	20.5502		11.5975	10.4305	12.3301		5.79877	5.21525	6.16507		5.79877	5.21525	6.16507		5.79877	5.21525	6.16507
				6.26	11.22	4.34	5.656	176678	3.54316e-05	6.35052e-05	2.45644e-05	0.1	0.3	0.5	0.0044	0.00805264	0.014433	0.00558282		58.2176	52.3824	61.8806		19.4059	17.4608	20.6269		11.6435	10.4765	12.3761		5.82176	5.23824	6.18806		5.82176	5.23824	6.18806		5.82176	5.23824	6.18806
				6.26	11.22	4.34	5.656	176678	3.54316e-05	6.35052e-05	2.45644e-05	0.1	0.3	0.5	0.0045	0.00787369	0.0141123	0.00545876		58.4423	52.6071	62.1053		19.4808	17.5357	20.7018		11.6885	10.5214	12.4211		5.84423	5.26071	6.21053		5.84423	5.26071	6.21053		5.84423	5.26071	6.21053
				6.26	11.22	4.34	5.656	176678	3.54316e-05	6.35052e-05	2.45644e-05	0.1	0.3	0.5	0.0046	0.00770252	0.0138055	0.00534009		58.6621	52.8269	62.3251		19.554	17.609	20.775		11.7324	10.5654	12.465		5.86621	5.28269	6.23251		5.86621	5.28269	6.23251		5.86621	5.28269	6.23251
				6.26	11.22	4.34	5.656	176678	3.54316e-05	6.35052e-05	2.45644e-05	0.1	0.3	0.5	0.0047	0.00753864	0.0135117	0.00522647		58.8771	53.042	62.5402		19.6257	17.6807	20.8467		11.7754	10.6084	12.508		5.88771	5.3042	6.25402		5.88771	5.3042	6.25402		5.88771	5.3042	6.25402
				6.26	11.22	4.34	5.656	176678	3.54316e-05	6.35052e-05	2.45644e-05	0.1	0.3	0.5	0.0048	0.00738158	0.0132303	0.00511758		59.0877	53.2525	62.7507		19.6959	17.7508	20.9169		11.8175	10.6505	12.5501		5.90877	5.32525	6.27507		5.90877	5.32525	6.27507		5.90877	5.32525	6.27507
				6.26	11.22	4.34	5.656	176678	3.54316e-05	6.35052e-05	2.45644e-05	0.1	0.3	0.5	0.0049	0.00723094	0.0129602	0.00501314		59.2939	53.4587	62.9569		19.7646	17.8196	20.9856		11.8588	10.6917	12.5914		5.92939	5.34587	6.29569		5.92939	5.34587	6.29569		5.92939	5.34587	6.29569
				6.26	11.22	4.34	5.656	176678	3.54316e-05	6.35052e-05	2.45644e-05	0.1	0.3	0.5	0.005	0.00708632	0.012701	0.00491288		59.4959	53.6607	63.1589		19.832	17.8869	21.053		11.8992	10.7321	12.6318		5.94959	5.36607	6.31589		5.94959	5.36607	6.31589		5.94959	5.36607	6.31589
				6.26	11.22	4.34	5.656	176678	3.54316e-05	6.35052e-05	2.45644e-05	0.1	0.3	0.5	0.0051	0.00694737	0.012452	0.00481655		59.6939	53.8587	63.357		19.898	17.9529	21.119		11.9388	10.7717	12.6714		5.96939	5.38587	6.3357		5.96939	5.38587	6.3357		5.96939	5.38587	6.3357
				6.26	11.22	4.34	5.656	176678	3.54316e-05	6.35052e-05	2.45644e-05	0.1	0.3	0.5	0.0052	0.00681377	0.0122125	0.00472392		59.8881	54.0529	63.5512		19.9627	18.0176	21.1837		11.9776	10.8106	12.7102		5.98881	5.40529	6.35512		5.98881	5.40529	6.35512		5.98881	5.40529	6.35512
				6.26	11.22	4.34	5.656	176678	3.54316e-05	6.35052e-05	2.45644e-05	0.1	0.3	0.5	0.0053	0.00668521	0.0119821	0.00463479		60.0786	54.2434	63.7416		20.0262	18.0811	21.2472		12.0157	10.8487	12.7483		6.00786	5.42434	6.37416		6.00786	5.42434	6.37416		6.00786	5.42434	6.37416
				6.26	11.22	4.34	5.656	176678	3.54316e-05	6.35052e-05	2.45644e-05	0.1	0.3	0.5	0.0054	0.00656141	0.0117602	0.00454896		60.2655	54.4303	63.9286		20.0885	18.1434	21.3095		12.0531	10.8861	12.7857		6.02655	5.44303	6.39286		6.02655	5.44303	6.39286		6.02655	5.44303	6.39286
				6.26	11.22	4.34	5.656	176678	3.54316e-05	6.35052e-05	2.45644e-05	0.1	0.3	0.5	0.0055	0.00644211	0.0115464	0.00446625		60.449	54.6138	64.1121		20.1497	18.2046	21.3707		12.0898	10.9228	12.8224		6.0449	5.46138	6.41121		6.0449	5.46138	6.41121		6.0449	5.46138	6.41121
				6.26	11.22	4.34	5.656	176678	3.54316e-05	6.35052e-05	2.45644e-05	0.1	0.3	0.5	0.0056	0.00632707	0.0113402	0.0043865		60.6292	54.794	64.2922		20.2097	18.2647	21.4307		12.1258	10.9588	12.8584		6.06292	5.4794	6.42922		6.06292	5.4794	6.42922		6.06292	5.4794	6.42922
				6.26	11.22	4.34	5.656	176678	3.54316e-05	6.35052e-05	2.45644e-05	0.1	0.3	0.5	0.0057	0.00621607	0.0111413	0.00430954		60.8062	54.971	64.4692		20.2687	18.3237	21.4897		12.1612	10.9942	12.8938		6.08062	5.4971	6.44692		6.08062	5.4971	6.44692		6.08062	5.4971	6.44692
				6.26	11.22	4.34	5.656	176678	3.54316e-05	6.35052e-05	2.45644e-05	0.1	0.3	0.5	0.0058	0.0061089	0.0109492	0.00423524		60.9801	55.1449	64.6431		20.3267	18.3816	21.5477		12.196	11.029	12.9286		6.09801	5.51449	6.46431		6.09801	5.51449	6.46431		6.09801	5.51449	6.46431
				6.26	11.22	4.34	5.656	176678	3.54316e-05	6.35052e-05	2.45644e-05	0.1	0.3	0.5	0.0059	0.00600536	0.0107636	0.00416346		61.151	55.3159	64.8141		20.3837	18.4386	21.6047		12.2302	11.0632	12.9628		6.1151	5.53159	6.48141		6.1151	5.53159	6.48141		6.1151	5.53159	6.48141
				6.26	11.22	4.34	5.656	176678	3.54316e-05	6.35052e-05	2.45644e-05	0.1	0.3	0.5	0.006	0.00590527	0.0105842	0.00409407		61.3191	55.4839	64.9822		20.4397	18.4946	21.6607		12.2638	11.0968	12.9964		6.13191	5.54839	6.49822		6.13191	5.54839	6.49822		6.13191	5.54839	6.49822
				6.26	11.22	4.34	5.656	176678	3.54316e-05	6.35052e-05	2.45644e-05	0.1	0.3	0.5	0.0061	0.00580846	0.0104107	0.00402695		61.4844	55.6492	65.1475		20.4948	18.5497	21.7158		12.2969	11.1298	13.0295		6.14844	5.56492	6.51475		6.14844	5.56492	6.51475		6.14844	5.56492	6.51475
				6.26	11.22	4.34	5.656	176678	3.54316e-05	6.35052e-05	2.45644e-05	0.1	0.3	0.5	0.0062	0.00571477	0.0102428	0.003962		61.647	55.8118	65.3101		20.549	18.6039	21.77		12.3294	11.1624	13.062		6.1647	5.58118	6.53101		6.1647	5.58118	6.53101		6.1647	5.58118	6.53101
				6.26	11.22	4.34	5.656	176678	3.54316e-05	6.35052e-05	2.45644e-05	0.1	0.3	0.5	0.0063	0.00562406	0.0100802	0.00389911		61.807	55.9718	65.4701		20.6023	18.6573	21.8234		12.3614	11.1944	13.094		6.1807	5.59718	6.54701		6.1807	5.59718	6.54701		6.1807	5.59718	6.54701
				6.26	11.22	4.34	5.656	176678	3.54316e-05	6.35052e-05	2.45644e-05	0.1	0.3	0.5	0.0064	0.00553619	0.00992269	0.00383819		61.9645	56.1293	65.6276		20.6548	18.7098	21.8759		12.3929	11.2259	13.1255		6.19645	5.61293	6.56276		6.19645	5.61293	6.56276		6.19645	5.61293	6.56276
				6.26	11.22	4.34	5.656	176678	3.54316e-05	6.35052e-05	2.45644e-05	0.1	0.3	0.5	0.0065	0.00545102	0.00977003	0.00377914		62.1195	56.2844	65.7826		20.7065	18.7615	21.9275		12.4239	11.2569	13.1565		6.21195	5.62844	6.57826		6.21195	5.62844	6.57826		6.21195	5.62844	6.57826
				6.26	11.22	4.34	5.656	176678	3.54316e-05	6.35052e-05	2.45644e-05	0.1	0.3	0.5	0.0066	0.00536842	0.009622	0.00372188		62.2722	56.437	65.9353		20.7574	18.8123	21.9784		12.4544	11.2874	13.1871		6.22722	5.6437	6.59353		6.22722	5.6437	6.59353		6.22722	5.6437	6.59353
				6.26	11.22	4.34	5.656	176678	3.54316e-05	6.35052e-05	2.45644e-05	0.1	0.3	0.5	0.0067	0.0052883	0.00947839	0.00366633		62.4226	56.5874	66.0856		20.8075	18.8625	22.0285		12.4845	11.3175	13.2171		6.24226	5.65874	6.60856		6.24226	5.65874	6.60856		6.24226	5.65874	6.60856
				6.26	11.22	4.34	5.656	176678	3.54316e-05	6.35052e-05	2.45644e-05	0.1	0.3	0.5	0.0068	0.00521053	0.009339	0.00361241		62.5707	56.7356	66.2338		20.8569	18.9119	22.0779		12.5141	11.3471	13.2468		6.25707	5.67356	6.62338		6.25707	5.67356	6.62338		6.25707	5.67356	6.62338
				6.26	11.22	4.34	5.656	176678	3.54316e-05	6.35052e-05	2.45644e-05	0.1	0.3	0.5	0.0069	0.00513501	0.00920365	0.00356006		62.7167	56.8815	66.3798		20.9056	18.9605	22.1266		12.5433	11.3763	13.276		6.27167	5.68815	6.63798		6.27167	5.68815	6.63798		6.27167	5.68815	6.63798
				6.26	11.22	4.34	5.656	176678	3.54316e-05	6.35052e-05	2.45644e-05	0.1	0.3	0.5	0.007	0.00506166	0.00907217	0.0035092		62.8606	57.0254	66.5237		20.9535	19.0085	22.1746		12.5721	11.4051	13.3047		6.28606	5.70254	6.65237		6.28606	5.70254	6.65237		6.28606	5.70254	6.65237
				6.26	11.22	4.34	5.656	176678	3.54316e-05	6.35052e-05	2.45644e-05	0.1	0.3	0.5	0.0071	0.00499037	0.00894439	0.00345977		63.0025	57.1673	66.6655		21.0008	19.0558	22.2218		12.6005	11.4335	13.3331		6.30025	5.71673	6.66655		6.30025	5.71673	6.66655		6.30025	5.71673	6.66655
				6.26	11.22	4.34	5.656	176678	3.54316e-05	6.35052e-05	2.45644e-05	0.1	0.3	0.5	0.0072	0.00492106	0.00882017	0.00341172		63.1423	57.3071	66.8054		21.0474	19.1024	22.2685		12.6285	11.4614	13.3611		6.31423	5.73071	6.68054		6.31423	5.73071	6.68054		6.31423	5.73071	6.68054
				6.26	11.22	4.34	5.656	176678	3.54316e-05	6.35052e-05	2.45644e-05	0.1	0.3	0.5	0.0073	0.00485364	0.00869934	0.00336499		63.2803	57.4451	66.9433		21.0934	19.1484	22.3144		12.6561	11.489	13.3887		6.32803	5.74451	6.69433		6.32803	5.74451	6.69433		6.32803	5.74451	6.69433
				6.26	11.22	4.34	5.656	176678	3.54316e-05	6.35052e-05	2.45644e-05	0.1	0.3	0.5	0.0074	0.00478805	0.00858178	0.00331951		63.4163	57.5811	67.0794		21.1388	19.1937	22.3598		12.6833	11.5162	13.4159		6.34163	5.75811	6.70794		6.34163	5.75811	6.70794		6.34163	5.75811	6.70794
				6.26	11.22	4.34	5.656	176678	3.54316e-05	6.35052e-05	2.45644e-05	0.1	0.3	0.5	0.0075	0.00472421	0.00846736	0.00327525		63.5505	57.7154	67.2136		21.1835	19.2385	22.4045		12.7101	11.5431	13.4427		6.35505	5.77154	6.72136		6.35505	5.77154	6.72136		6.35505	5.77154	6.72136
				6.26	11.22	4.34	5.656	176678	3.54316e-05	6.35052e-05	2.45644e-05	0.1	0.3	0.5	0.0076	0.00466205	0.00835595	0.00323216		63.683	57.8478	67.3461		21.2277	19.2826	22.4487		12.7366	11.5696	13.4692		6.3683	5.78478	6.73461		6.3683	5.78478	6.73461		6.3683	5.78478	6.73461
				6.26	11.22	4.34	5.656	176678	3.54316e-05	6.35052e-05	2.45644e-05	0.1	0.3	0.5	0.0077	0.00460151	0.00824743	0.00319018		63.8137	57.9785	67.4768		21.2712	19.3262	22.4923		12.7627	11.5957	13.4954		6.38137	5.79785	6.74768		6.38137	5.79785	6.74768		6.38137	5.79785	6.74768
				6.26	11.22	4.34	5.656	176678	3.54316e-05	6.35052e-05	2.45644e-05	0.1	0.3	0.5	0.0078	0.00454251	0.00814169	0.00314928		63.9427	58.1076	67.6058		21.3142	19.3692	22.5353		12.7885	11.6215	13.5212		6.39427	5.81076	6.76058		6.39427	5.81076	6.76058		6.39427	5.81076	6.76058
				6.26	11.22	4.34	5.656	176678	3.54316e-05	6.35052e-05	2.45644e-05	0.1	0.3	0.5	0.0079	0.00448501	0.00803863	0.00310942		64.0701	58.235	67.7332		21.3567	19.4117	22.5777		12.814	11.647	13.5466		6.40701	5.8235	6.77332		6.40701	5.8235	6.77332		6.40701	5.8235	6.77332
				6.26	11.22	4.34	5.656	176678	3.54316e-05	6.35052e-05	2.45644e-05	0.1	0.3	0.5	0.008	0.00442895	0.00793815	0.00307055		64.1959	58.3608	67.859		21.3986	19.4536	22.6197		12.8392	11.6722	13.5718		6.41959	5.83608	6.7859		6.41959	5.83608	6.7859		6.41959	5.83608	6.7859
				6.26	11.22	4.34	5.656	176678	3.54316e-05	6.35052e-05	2.45644e-05	0.1	0.3	0.5	0.0081	0.00437427	0.00784015	0.00303264		64.3202	58.485	67.9832		21.4401	19.495	22.6611		12.864	11.697	13.5966		6.43202	5.8485	6.79832		6.43202	5.8485	6.79832		6.43202	5.8485	6.79832
				6.26	11.22	4.34	5.656	176678	3.54316e-05	6.35052e-05	2.45644e-05	0.1	0.3	0.5	0.0082	0.00432093	0.00774454	0.00299566		64.4429	58.6077	68.1059		21.481	19.5359	22.702		12.8886	11.7215	13.6212		6.44429	5.86077	6.81059		6.44429	5.86077	6.81059		6.44429	5.86077	6.81059
				6.26	11.22	4.34	5.656	176678	3.54316e-05	6.35052e-05	2.45644e-05	0.1	0.3	0.5	0.0083	0.00426887	0.00765123	0.00295957		64.5641	58.7289	68.2271		21.5214	19.5763	22.7424		12.9128	11.7458	13.6454		6.45641	5.87289	6.82271		6.45641	5.87289	6.82271		6.45641	5.87289	6.82271
				6.26	11.22	4.34	5.656	176678	3.54316e-05	6.35052e-05	2.45644e-05	0.1	0.3	0.5	0.0084	0.00421805	0.00756014	0.00292433		64.6838	58.8487	68.3469		21.5613	19.6162	22.7823		12.9368	11.7697	13.6694		6.46838	5.88487	6.83469		6.46838	5.88487	6.83469		6.46838	5.88487	6.83469
				6.26	11.22	4.34	5.656	176678	3.54316e-05	6.35052e-05	2.45644e-05	0.1	0.3	0.5	0.0085	0.00416842	0.0074712	0.00288993		64.8022	58.967	68.4652		21.6007	19.6557	22.8217		12.9604	11.7934	13.693		6.48022	5.8967	6.84652		6.48022	5.8967	6.84652		6.48022	5.8967	6.84652
				6.26	11.22	4.34	5.656	176678	3.54316e-05	6.35052e-05	2.45644e-05	0.1	0.3	0.5	0.0086	0.00411995	0.00738433	0.00285633		64.9191	59.084	68.5822		21.6397	19.6947	22.8607		12.9838	11.8168	13.7164		6.49191	5.9084	6.85822		6.49191	5.9084	6.85822		6.49191	5.9084	6.85822
				6.26	11.22	4.34	5.656	176678	3.54316e-05	6.35052e-05	2.45644e-05	0.1	0.3	0.5	0.0087	0.0040726	0.00729945	0.00282349		65.0347	59.1996	68.6978		21.6782	19.7332	22.8993		13.0069	11.8399	13.7396		6.50347	5.91996	6.86978		6.50347	5.91996	6.86978		6.50347	5.91996	6.86978
				6.26	11.22	4.34	5.656	176678	3.54316e-05	6.35052e-05	2.45644e-05	0.1	0.3	0.5	0.0088	0.00402632	0.0072165	0.00279141		65.149	59.3139	68.8121		21.7163	19.7713	22.9374		13.0298	11.8628	13.7624		6.5149	5.93139	6.88121		6.5149	5.93139	6.88121		6.5149	5.93139	6.88121
				6.26	11.22	4.34	5.656	176678	3.54316e-05	6.35052e-05	2.45644e-05	0.1	0.3	0.5	0.0089	0.00398108	0.00713542	0.00276004		65.262	59.4268	68.9251		21.754	19.8089	22.975		13.0524	11.8854	13.785		6.5262	5.94268	6.89251		6.5262	5.94268	6.89251		6.5262	5.94268	6.89251
				6.26	11.22	4.34	5.656	176678	3.54316e-05	6.35052e-05	2.45644e-05	0.1	0.3	0.5	0.009	0.00393684	0.00705613	0.00272938		65.3738	59.5386	69.0368		21.7913	19.8462	23.0123		13.0748	11.9077	13.8074		6.53738	5.95386	6.90368		6.53738	5.95386	6.90368		6.53738	5.95386	6.90368
				6.26	11.22	4.34	5.656	176678	3.54316e-05	6.35052e-05	2.45644e-05	0.1	0.3	0.5	0.0091	0.00389358	0.00697859	0.00269938		65.4843	59.6491	69.1473		21.8281	19.883	23.0491		13.0969	11.9298	13.8295		6.54843	5.96491	6.91473		6.54843	5.96491	6.91473		6.54843	5.96491	6.91473
				6.26	11.22	4.34	5.656	176678	3.54316e-05	6.35052e-05	2.45644e-05	0.1	0.3	0.5	0.0092	0.00385126	0.00690274	0.00267004		65.5935	59.7584	69.2566		21.8645	19.9195	23.0855		13.1187	11.9517	13.8513		6.55935	5.97584	6.92566		6.55935	5.97584	6.92566		6.55935	5.97584	6.92566
				6.26	11.22	4.34	5.656	176678	3.54316e-05	6.35052e-05	2.45644e-05	0.1	0.3	0.5	0.0093	0.00380985	0.00682852	0.00264133		65.7017	59.8665	69.3647		21.9006	19.9555	23.1216		13.1403	11.9733	13.8729		6.57017	5.98665	6.93647		6.57017	5.98665	6.93647		6.57017	5.98665	6.93647
				6.26	11.22	4.34	5.656	176678	3.54316e-05	6.35052e-05	2.45644e-05	0.1	0.3	0.5	0.0094	0.00376932	0.00675587	0.00261323		65.8086	59.9734	69.4717		21.9362	19.9911	23.1572		13.1617	11.9947	13.8943		6.58086	5.99734	6.94717		6.58086	5.99734	6.94717		6.58086	5.99734	6.94717
				6.26	11.22	4.34	5.656	176678	3.54316e-05	6.35052e-05	2.45644e-05	0.1	0.3	0.5	0.0095	0.00372964	0.00668476	0.00258573		65.9144	60.0793	69.5775		21.9715	20.0264	23.1925		13.1829	12.0159	13.9155		6.59144	6.00793	6.95775		6.59144	6.00793	6.95775		6.59144	6.00793	6.95775
				6.26	11.22	4.34	5.656	176678	3.54316e-05	6.35052e-05	2.45644e-05	0.1	0.3	0.5	0.0096	0.00369079	0.00661513	0.00255879		66.0191	60.184	69.6822		22.0064	20.0613	23.2274		13.2038	12.0368	13.9364		6.60191	6.0184	6.96822		6.60191	6.0184	6.96822		6.60191	6.0184	6.96822
				6.26	11.22	4.34	5.656	176678	3.54316e-05	6.35052e-05	2.45644e-05	0.1	0.3	0.5	0.0097	0.00365274	0.00654693	0.00253241		66.1228	60.2876	69.7858		22.0409	20.0959	23.2619		13.2246	12.0575	13.9572		6.61228	6.02876	6.97858		6.61228	6.02876	6.97858		6.61228	6.02876	6.97858
				6.26	11.22	4.34	5.656	176678	3.54316e-05	6.35052e-05	2.45644e-05	0.1	0.3	0.5	0.0098	0.00361547	0.00648012	0.00250657		66.2253	60.3902	69.8884		22.0751	20.1301	23.2961		13.2451	12.078	13.9777		6.62253	6.03902	6.98884		6.62253	6.03902	6.98884		6.62253	6.03902	6.98884
				6.26	11.22	4.34	5.656	176678	3.54316e-05	6.35052e-05	2.45644e-05	0.1	0.3	0.5	0.0099	0.00357895	0.00641467	0.00248125		66.3269	60.4917	69.9899		22.109	20.1639	23.33		13.2654	12.0983	13.998		6.63269	6.04917	6.99899		6.63269	6.04917	6.99899		6.63269	6.04917	6.99899
				6.26	11.22	4.34	5.656	176678	3.54316e-05	6.35052e-05	2.45644e-05	0.1	0.3	0.5	0.01	0.00354316	0.00635052	0.00245644		66.4274	60.5922	70.0904		22.1425	20.1974	23.3635		13.2855	12.1184	14.0181		6.64274	6.05922	7.00904		6.64274	6.05922	7.00904		6.64274	6.05922	7.00904

## Sheet: Anoura
				Anoura	Ne = - (1/s)(ln(R/u) – 1)
																				Ne s=0.1				Ne s=0.3				Ne s=0.5				Ne * s (0.1)				Ne * s (0.3)				Ne * s (0.5)
Fixed rearr (f)	Time (m)	Time (m) low	Time (m) upp	f/m = 3.02997	f/m low = 9.9609	f/m upp = 1.7867	Gen length years (g)	g/my	R	R low	R upp	s = 0.1	s = 0.3	s = 0.5	u	R/u	R/u lower	R/u upper		Ne	Ne lower	Ne upper		Ne	Ne lower	Ne upper		Ne	Ne lower	Ne upper			lower	upper			lower	upper			lower	upper
14	4.6205	1.4055	7.8355	3.02997	9.9609	1.7867	5.656	176678	1.71496e-05	5.63787e-05	1.01127e-05	0.1	0.3	0.5	0.001	0.0171496	0.0563787	0.0101127		50.6578	38.7566	55.9396		16.8859	12.9189	18.6465		10.1316	7.75133	11.1879		5.06578	3.87566	5.59396		5.06578	3.87566	5.59396		5.06578	3.87566	5.59396
				3.02997	9.9609	1.7867	5.656	176678	1.71496e-05	5.63787e-05	1.01127e-05	0.1	0.3	0.5	0.0011	0.0155906	0.0512534	0.00919338		51.6109	39.7097	56.8927		17.2036	13.2366	18.9642		10.3222	7.94195	11.3785		5.16109	3.97097	5.68927		5.16109	3.97097	5.68927		5.16109	3.97097	5.68927
				3.02997	9.9609	1.7867	5.656	176678	1.71496e-05	5.63787e-05	1.01127e-05	0.1	0.3	0.5	0.0012	0.0142914	0.0469822	0.00842727		52.481	40.5799	57.7628		17.4937	13.5266	19.2543		10.4962	8.11597	11.5526		5.2481	4.05799	5.77628		5.2481	4.05799	5.77628		5.2481	4.05799	5.77628
				3.02997	9.9609	1.7867	5.656	176678	1.71496e-05	5.63787e-05	1.01127e-05	0.1	0.3	0.5	0.0013	0.013192	0.0433682	0.00777902		53.2814	41.3803	58.5633		17.7605	13.7934	19.5211		10.6563	8.27606	11.7127		5.32814	4.13803	5.85633		5.32814	4.13803	5.85633		5.32814	4.13803	5.85633
				3.02997	9.9609	1.7867	5.656	176678	1.71496e-05	5.63787e-05	1.01127e-05	0.1	0.3	0.5	0.0014	0.0122497	0.0402705	0.00722337		54.0225	42.1214	59.3043		18.0075	14.0405	19.7681		10.8045	8.42427	11.8609		5.40225	4.21214	5.93043		5.40225	4.21214	5.93043		5.40225	4.21214	5.93043
				3.02997	9.9609	1.7867	5.656	176678	1.71496e-05	5.63787e-05	1.01127e-05	0.1	0.3	0.5	0.0015	0.0114331	0.0375858	0.00674181		54.7124	42.8113	59.9943		18.2375	14.2704	19.9981		10.9425	8.56226	11.9989		5.47124	4.28113	5.99943		5.47124	4.28113	5.99943		5.47124	4.28113	5.99943
				3.02997	9.9609	1.7867	5.656	176678	1.71496e-05	5.63787e-05	1.01127e-05	0.1	0.3	0.5	0.0016	0.0107185	0.0352367	0.00632045		55.3578	43.4567	60.6396		18.4526	14.4856	20.2132		11.0716	8.69134	12.1279		5.53578	4.34567	6.06396		5.53578	4.34567	6.06396		5.53578	4.34567	6.06396
				3.02997	9.9609	1.7867	5.656	176678	1.71496e-05	5.63787e-05	1.01127e-05	0.1	0.3	0.5	0.0017	0.010088	0.0331639	0.00594866		55.9641	44.0629	61.2459		18.6547	14.6876	20.4153		11.1928	8.81258	12.2492		5.59641	4.40629	6.12459		5.59641	4.40629	6.12459		5.59641	4.40629	6.12459
				3.02997	9.9609	1.7867	5.656	176678	1.71496e-05	5.63787e-05	1.01127e-05	0.1	0.3	0.5	0.0018	0.00952757	0.0313215	0.00561818		56.5357	44.6345	61.8175		18.8452	14.8782	20.6058		11.3071	8.9269	12.3635		5.65357	4.46345	6.18175		5.65357	4.46345	6.18175		5.65357	4.46345	6.18175
				3.02997	9.9609	1.7867	5.656	176678	1.71496e-05	5.63787e-05	1.01127e-05	0.1	0.3	0.5	0.0019	0.00902612	0.029673	0.00532249		57.0763	45.1752	62.3581		19.0254	15.0584	20.786		11.4153	9.03504	12.4716		5.70763	4.51752	6.23581		5.70763	4.51752	6.23581		5.70763	4.51752	6.23581
				3.02997	9.9609	1.7867	5.656	176678	1.71496e-05	5.63787e-05	1.01127e-05	0.1	0.3	0.5	0.002	0.00857482	0.0281893	0.00505636		57.5893	45.6881	62.8711		19.1964	15.2294	20.957		11.5179	9.13762	12.5742		5.75893	4.56881	6.28711		5.75893	4.56881	6.28711		5.75893	4.56881	6.28711
				3.02997	9.9609	1.7867	5.656	176678	1.71496e-05	5.63787e-05	1.01127e-05	0.1	0.3	0.5	0.0021	0.00816649	0.026847	0.00481558		58.0772	46.176	63.359		19.3591	15.392	21.1197		11.6154	9.2352	12.6718		5.80772	4.6176	6.3359		5.80772	4.6176	6.3359		5.80772	4.6176	6.3359
				3.02997	9.9609	1.7867	5.656	176678	1.71496e-05	5.63787e-05	1.01127e-05	0.1	0.3	0.5	0.0022	0.00779529	0.0256267	0.00459669		58.5424	46.6412	63.8242		19.5141	15.5471	21.2747		11.7085	9.32824	12.7648		5.85424	4.66412	6.38242		5.85424	4.66412	6.38242		5.85424	4.66412	6.38242
				3.02997	9.9609	1.7867	5.656	176678	1.71496e-05	5.63787e-05	1.01127e-05	0.1	0.3	0.5	0.0023	0.00745636	0.0245125	0.00439684		58.9869	47.0857	64.2687		19.6623	15.6952	21.4229		11.7974	9.41715	12.8537		5.89869	4.70857	6.42687		5.89869	4.70857	6.42687		5.89869	4.70857	6.42687
				3.02997	9.9609	1.7867	5.656	176678	1.71496e-05	5.63787e-05	1.01127e-05	0.1	0.3	0.5	0.0024	0.00714568	0.0234911	0.00421363		59.4125	47.5113	64.6943		19.8042	15.8371	21.5648		11.8825	9.50227	12.9389		5.94125	4.75113	6.46943		5.94125	4.75113	6.46943		5.94125	4.75113	6.46943
				3.02997	9.9609	1.7867	5.656	176678	1.71496e-05	5.63787e-05	1.01127e-05	0.1	0.3	0.5	0.0025	0.00685985	0.0225515	0.00404509		59.8207	47.9195	65.1025		19.9402	15.9732	21.7008		11.9641	9.58391	13.0205		5.98207	4.79195	6.51025		5.98207	4.79195	6.51025		5.98207	4.79195	6.51025
				3.02997	9.9609	1.7867	5.656	176678	1.71496e-05	5.63787e-05	1.01127e-05	0.1	0.3	0.5	0.0026	0.00659601	0.0216841	0.00388951		60.2129	48.3118	65.4947		20.071	16.1039	21.8316		12.0426	9.66235	13.0989		6.02129	4.83118	6.54947		6.02129	4.83118	6.54947		6.02129	4.83118	6.54947
				3.02997	9.9609	1.7867	5.656	176678	1.71496e-05	5.63787e-05	1.01127e-05	0.1	0.3	0.5	0.0027	0.00635171	0.020881	0.00374545		60.5903	48.6892	65.8721		20.1968	16.2297	21.9574		12.1181	9.73783	13.1744		6.05903	4.86892	6.58721		6.05903	4.86892	6.58721		6.05903	4.86892	6.58721
				3.02997	9.9609	1.7867	5.656	176678	1.71496e-05	5.63787e-05	1.01127e-05	0.1	0.3	0.5	0.0028	0.00612487	0.0201352	0.00361169		60.954	49.0528	66.2358		20.318	16.3509	22.0786		12.1908	9.81057	13.2472		6.0954	4.90528	6.62358		6.0954	4.90528	6.62358		6.0954	4.90528	6.62358
				3.02997	9.9609	1.7867	5.656	176678	1.71496e-05	5.63787e-05	1.01127e-05	0.1	0.3	0.5	0.0029	0.00591367	0.0194409	0.00348715		61.3049	49.4037	66.5867		20.435	16.4679	22.1956		12.261	9.88075	13.3173		6.13049	4.94037	6.65867		6.13049	4.94037	6.65867		6.13049	4.94037	6.65867
				3.02997	9.9609	1.7867	5.656	176678	1.71496e-05	5.63787e-05	1.01127e-05	0.1	0.3	0.5	0.003	0.00571654	0.0187929	0.00337091		61.6439	49.7428	66.9257		20.548	16.5809	22.3086		12.3288	9.94855	13.3851		6.16439	4.97428	6.69257		6.16439	4.97428	6.69257		6.16439	4.97428	6.69257
				3.02997	9.9609	1.7867	5.656	176678	1.71496e-05	5.63787e-05	1.01127e-05	0.1	0.3	0.5	0.0031	0.00553214	0.0181867	0.00326217		61.9718	50.0707	67.2536		20.6573	16.6902	22.4179		12.3944	10.0141	13.4507		6.19718	5.00707	6.72536		6.19718	5.00707	6.72536		6.19718	5.00707	6.72536
				3.02997	9.9609	1.7867	5.656	176678	1.71496e-05	5.63787e-05	1.01127e-05	0.1	0.3	0.5	0.0032	0.00535926	0.0176183	0.00316023		62.2893	50.3881	67.5711		20.7631	16.796	22.5237		12.4579	10.0776	13.5142		6.22893	5.03881	6.75711		6.22893	5.03881	6.75711		6.22893	5.03881	6.75711
				3.02997	9.9609	1.7867	5.656	176678	1.71496e-05	5.63787e-05	1.01127e-05	0.1	0.3	0.5	0.0033	0.00519686	0.0170845	0.00306446		62.597	50.6959	67.8788		20.8657	16.8986	22.6263		12.5194	10.1392	13.5758		6.2597	5.06959	6.78788		6.2597	5.06959	6.78788		6.2597	5.06959	6.78788
				3.02997	9.9609	1.7867	5.656	176678	1.71496e-05	5.63787e-05	1.01127e-05	0.1	0.3	0.5	0.0034	0.00504401	0.016582	0.00297433		62.8955	50.9944	68.1774		20.9652	16.9981	22.7258		12.5791	10.1989	13.6355		6.28955	5.09944	6.81774		6.28955	5.09944	6.81774		6.28955	5.09944	6.81774
				3.02997	9.9609	1.7867	5.656	176678	1.71496e-05	5.63787e-05	1.01127e-05	0.1	0.3	0.5	0.0035	0.00489989	0.0161082	0.00288935		63.1854	51.2843	68.4672		21.0618	17.0948	22.8224		12.6371	10.2569	13.6934		6.31854	5.12843	6.84672		6.31854	5.12843	6.84672		6.31854	5.12843	6.84672
				3.02997	9.9609	1.7867	5.656	176678	1.71496e-05	5.63787e-05	1.01127e-05	0.1	0.3	0.5	0.0036	0.00476379	0.0156607	0.00280909		63.4671	51.566	68.7489		21.1557	17.1887	22.9163		12.6934	10.3132	13.7498		6.34671	5.1566	6.87489		6.34671	5.1566	6.87489		6.34671	5.1566	6.87489
				3.02997	9.9609	1.7867	5.656	176678	1.71496e-05	5.63787e-05	1.01127e-05	0.1	0.3	0.5	0.0037	0.00463504	0.0152375	0.00273317		63.7411	51.84	69.0229		21.247	17.28	23.0076		12.7482	10.368	13.8046		6.37411	5.184	6.90229		6.37411	5.184	6.90229		6.37411	5.184	6.90229
				3.02997	9.9609	1.7867	5.656	176678	1.71496e-05	5.63787e-05	1.01127e-05	0.1	0.3	0.5	0.0038	0.00451306	0.0148365	0.00266124		64.0078	52.1067	69.2896		21.3359	17.3689	23.0965		12.8016	10.4213	13.8579		6.40078	5.21067	6.92896		6.40078	5.21067	6.92896		6.40078	5.21067	6.92896
				3.02997	9.9609	1.7867	5.656	176678	1.71496e-05	5.63787e-05	1.01127e-05	0.1	0.3	0.5	0.0039	0.00439734	0.0144561	0.00259301		64.2676	52.3664	69.5494		21.4225	17.4555	23.1831		12.8535	10.4733	13.9099		6.42676	5.23664	6.95494		6.42676	5.23664	6.95494		6.42676	5.23664	6.95494
				3.02997	9.9609	1.7867	5.656	176678	1.71496e-05	5.63787e-05	1.01127e-05	0.1	0.3	0.5	0.004	0.00428741	0.0140947	0.00252818		64.5207	52.6196	69.8026		21.5069	17.5399	23.2675		12.9041	10.5239	13.9605		6.45207	5.26196	6.98026		6.45207	5.26196	6.98026		6.45207	5.26196	6.98026
				3.02997	9.9609	1.7867	5.656	176678	1.71496e-05	5.63787e-05	1.01127e-05	0.1	0.3	0.5	0.0041	0.00418284	0.0137509	0.00246652		64.7677	52.8665	70.0495		21.5892	17.6222	23.3498		12.9535	10.5733	14.0099		6.47677	5.28665	7.00495		6.47677	5.28665	7.00495		6.47677	5.28665	7.00495
				3.02997	9.9609	1.7867	5.656	176678	1.71496e-05	5.63787e-05	1.01127e-05	0.1	0.3	0.5	0.0042	0.00408325	0.0134235	0.00240779		65.0086	53.1075	70.2905		21.6695	17.7025	23.4302		13.0017	10.6215	14.0581		6.50086	5.31075	7.02905		6.50086	5.31075	7.02905		6.50086	5.31075	7.02905
				3.02997	9.9609	1.7867	5.656	176678	1.71496e-05	5.63787e-05	1.01127e-05	0.1	0.3	0.5	0.0043	0.00398829	0.0131113	0.0023518		65.2439	53.3428	70.5258		21.748	17.7809	23.5086		13.0488	10.6686	14.1052		6.52439	5.33428	7.05258		6.52439	5.33428	7.05258		6.52439	5.33428	7.05258
				3.02997	9.9609	1.7867	5.656	176678	1.71496e-05	5.63787e-05	1.01127e-05	0.1	0.3	0.5	0.0044	0.00389764	0.0128133	0.00229835		65.4738	53.5727	70.7557		21.8246	17.8576	23.5852		13.0948	10.7145	14.1511		6.54738	5.35727	7.07557		6.54738	5.35727	7.07557		6.54738	5.35727	7.07557
				3.02997	9.9609	1.7867	5.656	176678	1.71496e-05	5.63787e-05	1.01127e-05	0.1	0.3	0.5	0.0045	0.00381103	0.0125286	0.00224727		65.6986	53.7974	70.9804		21.8995	17.9325	23.6601		13.1397	10.7595	14.1961		6.56986	5.37974	7.09804		6.56986	5.37974	7.09804		6.56986	5.37974	7.09804
				3.02997	9.9609	1.7867	5.656	176678	1.71496e-05	5.63787e-05	1.01127e-05	0.1	0.3	0.5	0.0046	0.00372818	0.0122562	0.00219842		65.9183	54.0172	71.2002		21.9728	18.0057	23.7334		13.1837	10.8034	14.24		6.59183	5.40172	7.12002		6.59183	5.40172	7.12002		6.59183	5.40172	7.12002
				3.02997	9.9609	1.7867	5.656	176678	1.71496e-05	5.63787e-05	1.01127e-05	0.1	0.3	0.5	0.0047	0.00364886	0.0119955	0.00215164		66.1334	54.2323	71.4152		22.0445	18.0774	23.8051		13.2267	10.8465	14.283		6.61334	5.42323	7.14152		6.61334	5.42323	7.14152		6.61334	5.42323	7.14152
				3.02997	9.9609	1.7867	5.656	176678	1.71496e-05	5.63787e-05	1.01127e-05	0.1	0.3	0.5	0.0048	0.00357284	0.0117456	0.00210682		66.3439	54.4428	71.6258		22.1146	18.1476	23.8753		13.2688	10.8886	14.3252		6.63439	5.44428	7.16258		6.63439	5.44428	7.16258		6.63439	5.44428	7.16258
				3.02997	9.9609	1.7867	5.656	176678	1.71496e-05	5.63787e-05	1.01127e-05	0.1	0.3	0.5	0.0049	0.00349992	0.0115059	0.00206382		66.5501	54.649	71.832		22.1834	18.2163	23.944		13.31	10.9298	14.3664		6.65501	5.4649	7.1832		6.65501	5.4649	7.1832		6.65501	5.4649	7.1832
				3.02997	9.9609	1.7867	5.656	176678	1.71496e-05	5.63787e-05	1.01127e-05	0.1	0.3	0.5	0.005	0.00342993	0.0112757	0.00202254		66.7522	54.851	72.034		22.2507	18.2837	24.0113		13.3504	10.9702	14.4068		6.67522	5.4851	7.2034		6.67522	5.4851	7.2034		6.67522	5.4851	7.2034
				3.02997	9.9609	1.7867	5.656	176678	1.71496e-05	5.63787e-05	1.01127e-05	0.1	0.3	0.5	0.0051	0.00336267	0.0110546	0.00198289		66.9502	55.049	72.232		22.3167	18.3497	24.0773		13.39	11.0098	14.4464		6.69502	5.5049	7.2232		6.69502	5.5049	7.2232		6.69502	5.5049	7.2232
				3.02997	9.9609	1.7867	5.656	176678	1.71496e-05	5.63787e-05	1.01127e-05	0.1	0.3	0.5	0.0052	0.00329801	0.0108421	0.00194475		67.1444	55.2432	72.4262		22.3815	18.4144	24.1421		13.4289	11.0486	14.4852		6.71444	5.52432	7.24262		6.71444	5.52432	7.24262		6.71444	5.52432	7.24262
				3.02997	9.9609	1.7867	5.656	176678	1.71496e-05	5.63787e-05	1.01127e-05	0.1	0.3	0.5	0.0053	0.00323578	0.0106375	0.00190806		67.3349	55.4337	72.6167		22.445	18.4779	24.2056		13.467	11.0867	14.5233		6.73349	5.54337	7.26167		6.73349	5.54337	7.26167		6.73349	5.54337	7.26167
				3.02997	9.9609	1.7867	5.656	176678	1.71496e-05	5.63787e-05	1.01127e-05	0.1	0.3	0.5	0.0054	0.00317586	0.0104405	0.00187273		67.5218	55.6206	72.8036		22.5073	18.5402	24.2679		13.5044	11.1241	14.5607		6.75218	5.56206	7.28036		6.75218	5.56206	7.28036		6.75218	5.56206	7.28036
				3.02997	9.9609	1.7867	5.656	176678	1.71496e-05	5.63787e-05	1.01127e-05	0.1	0.3	0.5	0.0055	0.00311811	0.0102507	0.00183868		67.7053	55.8041	72.9871		22.5684	18.6014	24.329		13.5411	11.1608	14.5974		6.77053	5.58041	7.29871		6.77053	5.58041	7.29871		6.77053	5.58041	7.29871
				3.02997	9.9609	1.7867	5.656	176678	1.71496e-05	5.63787e-05	1.01127e-05	0.1	0.3	0.5	0.0056	0.00306243	0.0100676	0.00180584		67.8855	55.9843	73.1673		22.6285	18.6614	24.3891		13.5771	11.1969	14.6335		6.78855	5.59843	7.31673		6.78855	5.59843	7.31673		6.78855	5.59843	7.31673
				3.02997	9.9609	1.7867	5.656	176678	1.71496e-05	5.63787e-05	1.01127e-05	0.1	0.3	0.5	0.0057	0.00300871	0.009891	0.00177416		68.0624	56.1613	73.3443		22.6875	18.7204	24.4481		13.6125	11.2323	14.6689		6.80624	5.61613	7.33443		6.80624	5.61613	7.33443		6.80624	5.61613	7.33443
				3.02997	9.9609	1.7867	5.656	176678	1.71496e-05	5.63787e-05	1.01127e-05	0.1	0.3	0.5	0.0058	0.00295683	0.00972046	0.00174357		68.2364	56.3352	73.5182		22.7455	18.7784	24.5061		13.6473	11.267	14.7036		6.82364	5.63352	7.35182		6.82364	5.63352	7.35182		6.82364	5.63352	7.35182
				3.02997	9.9609	1.7867	5.656	176678	1.71496e-05	5.63787e-05	1.01127e-05	0.1	0.3	0.5	0.0059	0.00290672	0.00955571	0.00171402		68.4073	56.5062	73.6891		22.8024	18.8354	24.563		13.6815	11.3012	14.7378		6.84073	5.65062	7.36891		6.84073	5.65062	7.36891		6.84073	5.65062	7.36891
				3.02997	9.9609	1.7867	5.656	176678	1.71496e-05	5.63787e-05	1.01127e-05	0.1	0.3	0.5	0.006	0.00285827	0.00939645	0.00168545		68.5754	56.6742	73.8572		22.8585	18.8914	24.6191		13.7151	11.3348	14.7714		6.85754	5.66742	7.38572		6.85754	5.66742	7.38572		6.85754	5.66742	7.38572
				3.02997	9.9609	1.7867	5.656	176678	1.71496e-05	5.63787e-05	1.01127e-05	0.1	0.3	0.5	0.0061	0.00281141	0.00924241	0.00165782		68.7407	56.8395	74.0225		22.9136	18.9465	24.6742		13.7481	11.3679	14.8045		6.87407	5.68395	7.40225		6.87407	5.68395	7.40225		6.87407	5.68395	7.40225
				3.02997	9.9609	1.7867	5.656	176678	1.71496e-05	5.63787e-05	1.01127e-05	0.1	0.3	0.5	0.0062	0.00276607	0.00909334	0.00163108		68.9033	57.0021	74.1851		22.9678	19.0007	24.7284		13.7807	11.4004	14.837		6.89033	5.70021	7.41851		6.89033	5.70021	7.41851		6.89033	5.70021	7.41851
				3.02997	9.9609	1.7867	5.656	176678	1.71496e-05	5.63787e-05	1.01127e-05	0.1	0.3	0.5	0.0063	0.00272216	0.008949	0.00160519		69.0633	57.1621	74.3451		23.0211	19.054	24.7817		13.8127	11.4324	14.869		6.90633	5.71621	7.43451		6.90633	5.71621	7.43451		6.90633	5.71621	7.43451
				3.02997	9.9609	1.7867	5.656	176678	1.71496e-05	5.63787e-05	1.01127e-05	0.1	0.3	0.5	0.0064	0.00267963	0.00880917	0.00158011		69.2208	57.3196	74.5026		23.0736	19.1065	24.8342		13.8442	11.4639	14.9005		6.92208	5.73196	7.45026		6.92208	5.73196	7.45026		6.92208	5.73196	7.45026
				3.02997	9.9609	1.7867	5.656	176678	1.71496e-05	5.63787e-05	1.01127e-05	0.1	0.3	0.5	0.0065	0.0026384	0.00867365	0.0015558		69.3758	57.4747	74.6576		23.1253	19.1582	24.8859		13.8752	11.4949	14.9315		6.93758	5.74747	7.46576		6.93758	5.74747	7.46576		6.93758	5.74747	7.46576
				3.02997	9.9609	1.7867	5.656	176678	1.71496e-05	5.63787e-05	1.01127e-05	0.1	0.3	0.5	0.0066	0.00259843	0.00854223	0.00153223		69.5285	57.6273	74.8103		23.1762	19.2091	24.9368		13.9057	11.5255	14.9621		6.95285	5.76273	7.48103		6.95285	5.76273	7.48103		6.95285	5.76273	7.48103
				3.02997	9.9609	1.7867	5.656	176678	1.71496e-05	5.63787e-05	1.01127e-05	0.1	0.3	0.5	0.0067	0.00255965	0.00841473	0.00150936		69.6789	57.7777	74.9607		23.2263	19.2592	24.9869		13.9358	11.5555	14.9921		6.96789	5.77777	7.49607		6.96789	5.77777	7.49607		6.96789	5.77777	7.49607
				3.02997	9.9609	1.7867	5.656	176678	1.71496e-05	5.63787e-05	1.01127e-05	0.1	0.3	0.5	0.0068	0.002522	0.00829098	0.00148716		69.827	57.9259	75.1088		23.2757	19.3086	25.0363		13.9654	11.5852	15.0218		6.9827	5.79259	7.51088		6.9827	5.79259	7.51088		6.9827	5.79259	7.51088
				3.02997	9.9609	1.7867	5.656	176678	1.71496e-05	5.63787e-05	1.01127e-05	0.1	0.3	0.5	0.0069	0.00248545	0.00817083	0.00146561		69.973	58.0719	75.2548		23.3243	19.3573	25.0849		13.9946	11.6144	15.051		6.9973	5.80719	7.52548		6.9973	5.80719	7.52548		6.9973	5.80719	7.52548
				3.02997	9.9609	1.7867	5.656	176678	1.71496e-05	5.63787e-05	1.01127e-05	0.1	0.3	0.5	0.007	0.00244995	0.0080541	0.00144467		70.1169	58.2157	75.3987		23.3723	19.4052	25.1329		14.0234	11.6431	15.0797		7.01169	5.82157	7.53987		7.01169	5.82157	7.53987		7.01169	5.82157	7.53987
				3.02997	9.9609	1.7867	5.656	176678	1.71496e-05	5.63787e-05	1.01127e-05	0.1	0.3	0.5	0.0071	0.00241544	0.00794066	0.00142433		70.2587	58.3576	75.5406		23.4196	19.4525	25.1802		14.0517	11.6715	15.1081		7.02587	5.83576	7.55406		7.02587	5.83576	7.55406		7.02587	5.83576	7.55406
				3.02997	9.9609	1.7867	5.656	176678	1.71496e-05	5.63787e-05	1.01127e-05	0.1	0.3	0.5	0.0072	0.00238189	0.00783037	0.00140454		70.3986	58.4974	75.6804		23.4662	19.4991	25.2268		14.0797	11.6995	15.1361		7.03986	5.84974	7.56804		7.03986	5.84974	7.56804		7.03986	5.84974	7.56804
				3.02997	9.9609	1.7867	5.656	176678	1.71496e-05	5.63787e-05	1.01127e-05	0.1	0.3	0.5	0.0073	0.00234926	0.00772311	0.0013853		70.5365	58.6354	75.8184		23.5122	19.5451	25.2728		14.1073	11.7271	15.1637		7.05365	5.86354	7.58184		7.05365	5.86354	7.58184		7.05365	5.86354	7.58184
				3.02997	9.9609	1.7867	5.656	176678	1.71496e-05	5.63787e-05	1.01127e-05	0.1	0.3	0.5	0.0074	0.00231752	0.00761874	0.00136658		70.6726	58.7714	75.9544		23.5575	19.5905	25.3181		14.1345	11.7543	15.1909		7.06726	5.87714	7.59544		7.06726	5.87714	7.59544		7.06726	5.87714	7.59544
				3.02997	9.9609	1.7867	5.656	176678	1.71496e-05	5.63787e-05	1.01127e-05	0.1	0.3	0.5	0.0075	0.00228662	0.00751716	0.00134836		70.8068	58.9057	76.0886		23.6023	19.6352	25.3629		14.1614	11.7811	15.2177		7.08068	5.89057	7.60886		7.08068	5.89057	7.60886		7.08068	5.89057	7.60886
				3.02997	9.9609	1.7867	5.656	176678	1.71496e-05	5.63787e-05	1.01127e-05	0.1	0.3	0.5	0.0076	0.00225653	0.00741825	0.00133062		70.9393	59.0381	76.2211		23.6464	19.6794	25.407		14.1879	11.8076	15.2442		7.09393	5.90381	7.62211		7.09393	5.90381	7.62211		7.09393	5.90381	7.62211
				3.02997	9.9609	1.7867	5.656	176678	1.71496e-05	5.63787e-05	1.01127e-05	0.1	0.3	0.5	0.0077	0.00222722	0.00732191	0.00131334		71.07	59.1688	76.3518		23.69	19.7229	25.4506		14.214	11.8338	15.2704		7.107	5.91688	7.63518		7.107	5.91688	7.63518		7.107	5.91688	7.63518
				3.02997	9.9609	1.7867	5.656	176678	1.71496e-05	5.63787e-05	1.01127e-05	0.1	0.3	0.5	0.0078	0.00219867	0.00722804	0.0012965		71.199	59.2979	76.4808		23.733	19.766	25.4936		14.2398	11.8596	15.2962		7.1199	5.92979	7.64808		7.1199	5.92979	7.64808		7.1199	5.92979	7.64808
				3.02997	9.9609	1.7867	5.656	176678	1.71496e-05	5.63787e-05	1.01127e-05	0.1	0.3	0.5	0.0079	0.00217084	0.00713654	0.00128009		71.3264	59.4253	76.6082		23.7755	19.8084	25.5361		14.2653	11.8851	15.3216		7.13264	5.94253	7.66082		7.13264	5.94253	7.66082		7.13264	5.94253	7.66082
				3.02997	9.9609	1.7867	5.656	176678	1.71496e-05	5.63787e-05	1.01127e-05	0.1	0.3	0.5	0.008	0.0021437	0.00704734	0.00126409		71.4522	59.5511	76.734		23.8174	19.8504	25.578		14.2904	11.9102	15.3468		7.14522	5.95511	7.6734		7.14522	5.95511	7.6734		7.14522	5.95511	7.6734
				3.02997	9.9609	1.7867	5.656	176678	1.71496e-05	5.63787e-05	1.01127e-05	0.1	0.3	0.5	0.0081	0.00211724	0.00696033	0.00124848		71.5764	59.6753	76.8583		23.8588	19.8918	25.6194		14.3153	11.9351	15.3717		7.15764	5.96753	7.68583		7.15764	5.96753	7.68583		7.15764	5.96753	7.68583
				3.02997	9.9609	1.7867	5.656	176678	1.71496e-05	5.63787e-05	1.01127e-05	0.1	0.3	0.5	0.0082	0.00209142	0.00687545	0.00123326		71.6991	59.798	76.981		23.8997	19.9327	25.6603		14.3398	11.9596	15.3962		7.16991	5.9798	7.6981		7.16991	5.9798	7.6981		7.16991	5.9798	7.6981
				3.02997	9.9609	1.7867	5.656	176678	1.71496e-05	5.63787e-05	1.01127e-05	0.1	0.3	0.5	0.0083	0.00206622	0.00679261	0.0012184		71.8203	59.9192	77.1022		23.9401	19.9731	25.7007		14.3641	11.9838	15.4204		7.18203	5.99192	7.71022		7.18203	5.99192	7.71022		7.18203	5.99192	7.71022
				3.02997	9.9609	1.7867	5.656	176678	1.71496e-05	5.63787e-05	1.01127e-05	0.1	0.3	0.5	0.0084	0.00204162	0.00671175	0.0012039		71.9401	60.039	77.2219		23.98	20.013	25.7406		14.388	12.0078	15.4444		7.19401	6.0039	7.72219		7.19401	6.0039	7.72219		7.19401	6.0039	7.72219
				3.02997	9.9609	1.7867	5.656	176678	1.71496e-05	5.63787e-05	1.01127e-05	0.1	0.3	0.5	0.0085	0.0020176	0.00663279	0.00118973		72.0584	60.1573	77.3403		24.0195	20.0524	25.7801		14.4117	12.0315	15.4681		7.20584	6.01573	7.73403		7.20584	6.01573	7.73403		7.20584	6.01573	7.73403
				3.02997	9.9609	1.7867	5.656	176678	1.71496e-05	5.63787e-05	1.01127e-05	0.1	0.3	0.5	0.0086	0.00199414	0.00655566	0.0011759		72.1754	60.2743	77.4572		24.0585	20.0914	25.8191		14.4351	12.0549	15.4914		7.21754	6.02743	7.74572		7.21754	6.02743	7.74572		7.21754	6.02743	7.74572
				3.02997	9.9609	1.7867	5.656	176678	1.71496e-05	5.63787e-05	1.01127e-05	0.1	0.3	0.5	0.0087	0.00197122	0.00648031	0.00116238		72.291	60.3899	77.5728		24.097	20.13	25.8576		14.4582	12.078	15.5146		7.2291	6.03899	7.75728		7.2291	6.03899	7.75728		7.2291	6.03899	7.75728
				3.02997	9.9609	1.7867	5.656	176678	1.71496e-05	5.63787e-05	1.01127e-05	0.1	0.3	0.5	0.0088	0.00194882	0.00640667	0.00114917		72.4053	60.5042	77.6871		24.1351	20.1681	25.8957		14.4811	12.1008	15.5374		7.24053	6.05042	7.76871		7.24053	6.05042	7.76871		7.24053	6.05042	7.76871
				3.02997	9.9609	1.7867	5.656	176678	1.71496e-05	5.63787e-05	1.01127e-05	0.1	0.3	0.5	0.0089	0.00192692	0.00633468	0.00113626		72.5183	60.6172	77.8001		24.1728	20.2057	25.9334		14.5037	12.1234	15.56		7.25183	6.06172	7.78001		7.25183	6.06172	7.78001		7.25183	6.06172	7.78001
				3.02997	9.9609	1.7867	5.656	176678	1.71496e-05	5.63787e-05	1.01127e-05	0.1	0.3	0.5	0.009	0.00190551	0.0062643	0.00112364		72.63	60.7289	77.9119		24.21	20.243	25.9706		14.526	12.1458	15.5824		7.263	6.07289	7.79119		7.263	6.07289	7.79119		7.263	6.07289	7.79119
				3.02997	9.9609	1.7867	5.656	176678	1.71496e-05	5.63787e-05	1.01127e-05	0.1	0.3	0.5	0.0091	0.00188457	0.00619546	0.00111129		72.7405	60.8394	78.0224		24.2468	20.2798	26.0075		14.5481	12.1679	15.6045		7.27405	6.08394	7.80224		7.27405	6.08394	7.80224		7.27405	6.08394	7.80224
				3.02997	9.9609	1.7867	5.656	176678	1.71496e-05	5.63787e-05	1.01127e-05	0.1	0.3	0.5	0.0092	0.00186409	0.00612812	0.00109921		72.8498	60.9487	78.1316		24.2833	20.3162	26.0439		14.57	12.1897	15.6263		7.28498	6.09487	7.81316		7.28498	6.09487	7.81316		7.28498	6.09487	7.81316
				3.02997	9.9609	1.7867	5.656	176678	1.71496e-05	5.63787e-05	1.01127e-05	0.1	0.3	0.5	0.0093	0.00184405	0.00606223	0.00108739		72.9579	61.0568	78.2398		24.3193	20.3523	26.0799		14.5916	12.2114	15.648		7.29579	6.10568	7.82398		7.29579	6.10568	7.82398		7.29579	6.10568	7.82398
				3.02997	9.9609	1.7867	5.656	176678	1.71496e-05	5.63787e-05	1.01127e-05	0.1	0.3	0.5	0.0094	0.00182443	0.00599773	0.00107582		73.0649	61.1637	78.3467		24.355	20.3879	26.1156		14.613	12.2327	15.6693		7.30649	6.11637	7.83467		7.30649	6.11637	7.83467		7.30649	6.11637	7.83467
				3.02997	9.9609	1.7867	5.656	176678	1.71496e-05	5.63787e-05	1.01127e-05	0.1	0.3	0.5	0.0095	0.00180522	0.0059346	0.0010645		73.1707	61.2696	78.4525		24.3902	20.4232	26.1508		14.6341	12.2539	15.6905		7.31707	6.12696	7.84525		7.31707	6.12696	7.84525		7.31707	6.12696	7.84525
				3.02997	9.9609	1.7867	5.656	176678	1.71496e-05	5.63787e-05	1.01127e-05	0.1	0.3	0.5	0.0096	0.00178642	0.00587278	0.00105341		73.2754	61.3743	78.5572		24.4251	20.4581	26.1857		14.6551	12.2749	15.7114		7.32754	6.13743	7.85572		7.32754	6.13743	7.85572		7.32754	6.13743	7.85572
				3.02997	9.9609	1.7867	5.656	176678	1.71496e-05	5.63787e-05	1.01127e-05	0.1	0.3	0.5	0.0097	0.001768	0.00581224	0.00104255		73.379	61.4779	78.6609		24.4597	20.4926	26.2203		14.6758	12.2956	15.7322		7.3379	6.14779	7.86609		7.3379	6.14779	7.86609		7.3379	6.14779	7.86609
				3.02997	9.9609	1.7867	5.656	176678	1.71496e-05	5.63787e-05	1.01127e-05	0.1	0.3	0.5	0.0098	0.00174996	0.00575293	0.00103191		73.4816	61.5805	78.7634		24.4939	20.5268	26.2545		14.6963	12.3161	15.7527		7.34816	6.15805	7.87634		7.34816	6.15805	7.87634		7.34816	6.15805	7.87634
				3.02997	9.9609	1.7867	5.656	176678	1.71496e-05	5.63787e-05	1.01127e-05	0.1	0.3	0.5	0.0099	0.00173229	0.00569482	0.00102149		73.5831	61.682	78.865		24.5277	20.5607	26.2883		14.7166	12.3364	15.773		7.35831	6.1682	7.8865		7.35831	6.1682	7.8865		7.35831	6.1682	7.8865
				3.02997	9.9609	1.7867	5.656	176678	1.71496e-05	5.63787e-05	1.01127e-05	0.1	0.3	0.5	0.01	0.00171496	0.00563787	0.00101127		73.6836	61.7825	78.9655		24.5612	20.5942	26.3218		14.7367	12.3565	15.7931		7.36836	6.17825	7.89655		7.36836	6.17825	7.89655		7.36836	6.17825	7.89655
